# Supplementary material for: Lack of Charge Interaction in the Ion Binding Site Determines Anion Selectivity in the Sodium Bicarbonate Cotransporter NBCe1
Source: Int J Mol Sci. 2022 Jan 4;23(1):532. doi: 10.3390/ijms23010532 (PMC8745181; doi:10.3390/ijms23010532)
Supplement: Supplementary file 1 [file ijms-23-00532-s001.zip]

Archive with 1 entries (1 files):
- ijms-1490245-supplementary.pdf
